# Supplementary material for: Path integration deficits are associated with phosphorylated tau accumulation in the entorhinal cortex
Source: Brain Commun. 2024 Feb 12;6(1):fcad359. doi: 10.1093/braincomms/fcad359 (PMC10859636; doi:10.1093/braincomms/fcad359)
Supplement: fcad359_Supplementary_Data [file fcad359_supplementary_data.zip]

Archive with 4 entries (4 files):
- Supplemental video legends.pdf
- Supplemental_video_1.mp4
- Supplemental_video_2.mp4
- Supplementary_material.pdf
